# Supplementary material for: Shared Molecular Mechanisms of Hypertrophic Cardiomyopathy and Its Clinical Presentations: Automated Molecular Mechanisms Extraction Approach
Source: Life (Basel). 2021 Aug 3;11(8):785. doi: 10.3390/life11080785 (PMC8398249; doi:10.3390/life11080785)
Supplement: Supplementary file 1 [file life-11-00785-s001.zip]

Archive with 3 entries (3 files):
- Figure S1.pdf
- Table S2.pdf
-  Supplementary Table S1.pdf
